# Supplementary material for: Dual Targeting of Sorafenib-Resistant HCC-Derived Cancer Stem Cells
Source: Curr Oncol. 2021 Jun 11;28(3):2150–72. doi: 10.3390/curroncol28030200 (PMC8293268; doi:10.3390/curroncol28030200)
Supplement: Supplementary file 1 [file curroncol-28-00200-s001.zip]

Archive with 1 entries (1 files):
- curroncol-1254754-supplementary.pdf
